# Supplementary material for: Effects of virtual reality technology on early mobility in critically ill adult patients: a systematic review and meta-analysis
Source: Front Neurol. 2025 Feb 5;15:1469079. doi: 10.3389/fneur.2024.1469079 (PMC11837775; doi:10.3389/fneur.2024.1469079)
Supplement: Supplementary file 1 [file Data_Sheet_1.xlsx]

## Sheet: Sheet1
Author	Year	Mean(T)	SD(T)	Sample-(T)	Mean-(C)	SD(C)	Sample-(C)	Scale
Du Yuanyuan	2023	41.03	3.27	55	36.73	2.98	55	BBS
Zhu Haoyuan	2023	35.58	4.69	30	32.27	4.42	30	BBS
Li Hongmei	2023	49.61	5.04	90	45.72	4.63	90	BBS
Zeng Yingying	2021	40.42	4.35	38	35.81	4.57	38	BBS
Lee	2017	46.19	5.57	26	45.71	6.64	21	BBS
Author	Year	Mean(T)	SD(T)	Sample-(T)	Mean-(C)	SD(C)	Sample-(C)	Scale
Gianola	2019	118.97	3.9	35	118.94	3.46	39	FIM
Brunner	2017	105.8	12.7	25	102.1	16.1	27	FIM
Kong	2016	87.6	18.5	31	91.3	17	33	FIM
Saposnik	2016	113.6	13	47	111.7	15.1	54	FIM
Author	Year	Mean(T)	SD(T)	Sample-(T)	Mean-(C)	SD(C)	Sample-(C)	Scale
Du Yuanyuan	2023	4.07	0.71	55	3.38	0.64	55	FAC
Casteli	2023	2.42	1.24	12	1.75	1.6	12	FAC
Mo Yuzhu	2023	4.02	1.17	12	3.15	1.53	46	FAC
Author	Year	Mean(T)	SD(T)	Sample-(T)	Mean-(C)	SD(C)	Sample-(C)	Scale
Zeng Yingying	2021	41.25	3.58	38	36.12	3.73	38	Upper limb-FMA
Kong	2016	32.8	18.2	31	29.2	17.5	33	Upper limb-FMA
Mo Yuzhu	2021	28	3.06	46	25.35	2.3	46	Lower-limb-FMA
Zeng Yingying	2021	23.62	2.74	38	20.54	3.01	38	Lower-limb-FMA
A
