# Supplementary material for: Effects of virtual reality technology on early mobility in critically ill adult patients: a systematic review and meta-analysis
Source: Front Neurol. 2025 Feb 5;15:1469079. doi: 10.3389/fneur.2024.1469079 (PMC11837775; doi:10.3389/fneur.2024.1469079)
Supplement: Supplementary file 3 [file Table_2.xlsx]

## Sheet: Sheet1
Table. 2 | Jadad scale scores of the included studies
Author	Publication year	Random sequence	Allocation concealment	Blinding	Withdrawal	Total score	Literature quality
Castelli	2023	2	1	1	1	5	高
Gianola	2020	2	2	1	1	6	高
Brunner	2017	2	2	1	1	6	高
Saposnik	2016	2	2	1	1	6	高
Kong	2016	2	1	1	1	5	高
Zhu Haoyuan	2023	2	1	0	1	4	高
Zeng YuanYuan	2021	2	1	0	1	4	高
Mo Yuzhu	2021	2	1	0	1	4	高
Du Yuanyuan	2023	2	1	0	1	4	高
Li Hongmei	2023	2	1	0	1	4	高
Lee	2017	2	1	1	1	5	高
